# Supplementary material for: The Window Matters: A Systematic Review of Time Restricted Eating Strategies in Relation to Cortisol and Melatonin Secretion
Source: Nutrients. 2021 Jul 23;13(8):2525. doi: 10.3390/nu13082525 (PMC8399962; doi:10.3390/nu13082525)
Supplement: Supplementary file 1 [file nutrients-13-02525-s001.zip]

Archive with 5 entries (4 files):
- nutrients-1259843-supplementary/__MACOSX/
- nutrients-1259843-supplementary/__MACOSX/._Nutrients_RoB_Final.xlsx
- nutrients-1259843-supplementary/__MACOSX/._Supplementary Materials.docx
- nutrients-1259843-supplementary/Nutrients_RoB_Final.xlsx
- nutrients-1259843-supplementary/Supplementary Materials.pdf
