# Supplementary material for: The Window Matters: A Systematic Review of Time Restricted Eating Strategies in Relation to Cortisol and Melatonin Secretion
Source: Nutrients. 2021 Jul 23;13(8):2525. doi: 10.3390/nu13082525 (PMC8399962; doi:10.3390/nu13082525)
Supplement: Supplementary file 1 [file nutrients-13-02525-s001.zip › nutrients-1259843-supplementary/Nutrients_RoB_Final.xlsx]

## Sheet: Pre-Post Studies
Study Initial	Year	1. Was the study question or objective clearly stated?	2. Were eligibility/selection criteria for the study population prespecified and clearly described?	3. Were the participants in the study representative of those who would be eligible for the test/service/intervention in the general or clinical population of interest?	4. Were all eligible participants that met the prespecified entry criteria enrolled?	5. Was the sample size sufficiently large to provide confidence in the findings?	6. Was the test/service/intervention clearly described and delivered consistently across the study population?	7. Were the outcome measures prespecified, clearly defined, valid, reliable, and assessed consistently across all study participants?	8. Were the people assessing the outcomes blinded to the participants' exposures/interventions?	9. Was the loss to follow-up after baseline 20% or less? Were those lost to follow-up accounted for in the analysis?	10. Did the statistical methods examine changes in outcome measures from before to after the intervention? Were statistical tests done that provided p values for the pre-to-post changes?	11. Were outcome measures of interest taken multiple times before the intervention and multiple times after the intervention (i.e., did they use an interrupted time-series design)?	12. If the intervention was conducted at a group level (e.g., a whole hospital, a community, etc.) did the statistical analysis take into account the use of individual-level data to determine effects at the group level?
Al-Rawi N	2020	Y	Y	NA	Y	Y	Y	Y	NA	Y	Y	N	NA
Almeneessier A	2017	Y	Y	NA	Y	N	Y	Y	NA	Y	Y	Y	NA
Bahijri S	2013	Y	Y	NA	Y	N	Y	Y	NA	Y	Y	Y	NA
Bogdan A	2001	Y	Y	NA	Y	N	Y	Y	NA	Y	Y	Y	NA
Brini S	2018	Y	Y	NA	Y	N	Y	Y	NA	Y	Y	N	NA
Chennaoui M	2009	Y	Y	NA	Y	N	Y	Y	NA	Y	Y	N	NA
Haouari M	2007	Y	Y	NA	Y	N	Y	Y	NA	Y	Y	Y	NA
Vasagi-Gharammaleki B	2014	Y	Y	NA	Y	N	Y	Y	NA	Y	Y	N	NA

## Sheet: Cohort Studiies
Name of the lead author (ie. Lee, H.)	Year of pulication	Title of the article		NEWCASTLE-OTTAWA QUALITY Scale
				Selection													Comparability		Outcome										Subtotal	Add one point (+1) for each * marking	TOTAL SCORE
				1) Representativeness of the exposed cohort				2) Selection of the non exposed cohort			3) Ascertainment of exposure				4) Demonstration that outcome of interest was not present at start of study		1) Comparability of cohorts on the basis of the design or analysis		1) Assessment of outcome				2) Was follow-up long enough for outcomes to occur?		3) Adequacy of follow up of cohorts
			Cohort = 1 Case Control = 2	a) Truly representative of the average patient in the community *	b) Somewhat representative of the average patient in the community *	c) Selected group of users (ie. nurses, volunteers)	d) No description of the derivation of the cohort	a) Drawn from the same community as the exposed cohort *	b) Drawn from a different source	c) No description of the derivation of the non exposed cohort	a) Secure record (ie. surgical records) *	b) Structured interview *	c) Written self report	d) No description	a) Yes *	b) No	a) Study controls for Calorie intake *	b) Study controls for any additional factor	a) Independent blind assessment *	b) Record linkage *	c) Self report	d) No description	a) Yes	b) No	a) Complete follow up - all subjects accounted for *	b) Subjects lost to follow up unlikely to introduce bias - small number lost >80 % follow up, or description provided of those lost) *	c) follow up rate < 20 % and no description of those lost	d) no statement
Dikensoy E	2008	The effect of Ramadan fasting on maternal serum lipids, cortisol levels and fetal development	1			*		*					*		*			*		*			*		*					4	4
Zangeneh F	2015	Effect of Ramadan Fasting on Stress Neurohormones in Women with Polycystic Ovary Syndrome	1			*		*					*		*			*		*			*		*					4	4
Witbracht M	2014	Female breakfast skippers display a disrupted cortisol rhythm and 2 elevated blood pressure	1		*			*				*			*			*		*			*		*					6	6

## Sheet: Randomised Trials
Unique ID	Reviewer	Study ID	Reference	Outcome	Result	Aim	Weight	Randomization process	Deviations from intended interventions	Mising outcome data	Measurement of the outcome	Selection of the reported result	Overall Bias					Randomization process	Deviations from intended interventions	Mising outcome data	Measurement of the outcome	Selection of the reported result	Overall Bias
1		Jamshed H		Cortisol		adhering to intervention (the 'per-protocol' effect)	1	Some concerns	Some concerns	Low	Low	Low	Some concerns				Assignment to intervention (the 'intention-to-treat' effect)
2		Stratton M		Cortisol		assignment to intervention (the 'intention-to-treat' effect)	1	Some concerns	Low	Low	Low	Low	Some concerns				Total number of study = 1
3		McAllister M		Cortisol		adhering to intervention (the 'per-protocol' effect)	1	Some concerns	High	Low	Low	Low	High				Low risk	0	100	100	100	100	0
																	Some concerns	100	0	0	0	0	100
																	High risk	0	0	0	0	0	0
																	Adhering to intervention (the 'per-protocol' effect)
																	Total number of study = 2
																	Low risk	0	0	100	100	100	0
																	Some concerns	100	50	0	0	0	50
																	High risk	0	50	0	0	0	50
